# Supplementary material for: The Role of CENPK Splice Variant in Abiraterone Response in Metastatic Castration-Resistant Prostate Cancer
Source: Cells. 2024 Sep 28;13(19):1622. doi: 10.3390/cells13191622 (PMC11475995; doi:10.3390/cells13191622)
Supplement: Supplementary file 1 [file cells-13-01622-s001.zip]

Archive with 3 entries (3 files):
- cells-3169742-supplementary figures.pdf
- Supplementary Table 1_Primer list.pdf
- Supplementary_Table_2_IP-MS_binding_proteins.xlsx
