# Supplementary material for: The Role of CENPK Splice Variant in Abiraterone Response in Metastatic Castration-Resistant Prostate Cancer
Source: Cells. 2024 Sep 28;13(19):1622. doi: 10.3390/cells13191622 (PMC11475995; doi:10.3390/cells13191622)
Supplement: Supplementary file 1 [file cells-13-01622-s001.zip › Supplementary_Table_2_IP-MS_binding_proteins.xlsx]

## Sheet: EV
Unique	Total	reference	Gene Symbol	MWT(kDa)	AVG
7	46	sp|P62736|ACTA_HUMAN	ACTA2	41.98	2.4421
5	16	sp|P63261|ACTG_HUMAN	ACTG1	41.77	2.8086
1	1	sp|P35609|ACTN2_HUMAN	ACTN2	103.79	2.8841
2	2	sp|O43707|ACTN4_HUMAN	ACTN4	104.79	4.1661
1	1	sp|P61160|ARP2_HUMAN	ACTR2	44.73	2.5512
1	1	sp|P61158|ARP3_HUMAN	ACTR3	47.34	2.1958
2	3	sp|P23526|SAHH_HUMAN	AHCY	47.69	2.9028
1	2	sp|P04075|ALDOA_HUMAN	ALDOA	39.4	3.056
2	4	sp|P07355|ANXA2_HUMAN	ANXA2	38.58	3.4086
1	1	sp|P61204|ARF3_HUMAN	ARF3	20.59	2.3101
1	1	sp|P52565|GDIR1_HUMAN	ARHGDIA	23.19	2.7546
3	6	sp|P25705|ATPA_HUMAN	ATP5A1	59.71	2.9972
4	4	sp|P06576|ATPB_HUMAN	ATP5B	56.52	2.7408
2	3	sp|Q13867|BLMH_HUMAN	BLMH	52.53	3.2191
3	3	sp|P52907|CAZA1_HUMAN	CAPZA1	32.9	3.1712
2	2	sp|P47755|CAZA2_HUMAN	CAPZA2	32.93	2.9439
1	1	sp|P50990|TCPQ_HUMAN	CCT8	59.58	3.3071
2	3	sp|Q15517|CDSN_HUMAN	CDSN	51.49	3.0861
1	2	sp|O15078|CE290_HUMAN	CEP290	290.21	2.2341
1	1	sp|P23528|COF1_HUMAN	CFL1	18.49	3.1771
2	3	sp|P12277|KCRB_HUMAN	CKB	42.62	3.2761
2	3	sp|P12532|KCRU_HUMAN	CKMT1A	47.01	3.5672
1	1	sp|Q92841|DDX17_HUMAN	DDX17	80.22	3.0719
1	2	tr|Q5HYB6|Q5HYB6_HUMAN	DKFZp686J1372	27.16	3.4691
1	1	sp|Q16610|ECM1_HUMAN	ECM1	60.64	3.0257
4	10	sp|P68104|EF1A1_HUMAN	EEF1A1	50.11	3.0043
1	1	sp|P05198|IF2A_HUMAN	EIF2S1	36.09	2.8325
2	3	sp|Q14240|IF4A2_HUMAN	EIF4A2	46.37	2.8089
5	6	sp|P06733|ENOA_HUMAN	ENO1	47.14	3.4396
1	2	sp|P13929|ENOB_HUMAN	ENO3	46.96	4.293
4	8	sp|P58107|EPIPL_HUMAN	EPPK1	555.28	2.794
1	1	sp|P49327|FAS_HUMAN	FASN	273.25	2.5818
2	3	sp|O75369|FLNB_HUMAN	FLNB	277.99	2.7075
1	2	sp|P04406|G3P_HUMAN	GAPDH	36.03	3.1064
1	1	sp|P50395|GDIB_HUMAN	GDI2	50.63	3.2609
2	2	sp|O75223|GGCT_HUMAN	GGCT	20.99	3.0243
1	2	sp|P09211|GSTP1_HUMAN	GSTP1	23.34	4.3044
1	1	sp|Q02539|H11_HUMAN	HIST1H1A	21.83	2.3071
1	2	sp|Q96KK5|H2A1H_HUMAN	HIST1H2AH	13.9	2.4512
2	2	sp|P62805|H4_HUMAN	HIST1H4A	11.36	2.7117
1	2	sp|Q32P51|RA1L2_HUMAN	HNRNPA1L2	34.2	2.7666
2	2	sp|P22626|ROA2_HUMAN	HNRNPA2B1	37.41	2.2741
1	2	sp|P07910|HNRPC_HUMAN	HNRNPC	33.65	3.7356
1	2	sp|B2RXH8|HNRC2_HUMAN	HNRNPCL2	32.05	2.2839
1	2	sp|P55795|HNRH2_HUMAN	HNRNPH2	49.23	4.3163
2	2	sp|P61978|HNRPK_HUMAN	HNRNPK	50.94	3.2361
1	1	sp|P51659|DHB4_HUMAN	HSD17B4	79.64	2.7964
2	2	sp|P07900|HS90A_HUMAN	HSP90AA1	84.61	3.0023
1	1	sp|P0DMV9|HS71B_HUMAN	HSPA1B	70.01	3.701
1	2	sp|P34931|HS71L_HUMAN	HSPA1L	70.33	2.3441
5	7	sp|P11021|GRP78_HUMAN	HSPA5	72.29	3.0394
4	8	sp|P11142|HSP7C_HUMAN	HSPA8	70.85	2.5792
4	6	sp|P38646|GRP75_HUMAN	HSPA9	73.63	2.5633
4	6	sp|P04792|HSPB1_HUMAN	HSPB1	22.77	2.8994
4	5	sp|P14735|IDE_HUMAN	IDE	117.89	2.3685
1	1	sp|P01876|IGHA1_HUMAN	IGHA1	37.63	3.6119
5	18	IGH1M_MOUSE	Ighg1	43.36	2.5109
1	2	sp|P01834|IGKC_HUMAN	IGKC	11.76	3.1648
1	1	sp|Q15058|KIF14_HUMAN	KIF14	186.37	2.4459
2	4	sp|P00338|LDHA_HUMAN	LDHA	36.67	2.3022
1	1	sp|Q9UHB6|LIMA1_HUMAN	LIMA1	85.17	2.4274
7	8	sp|Q9UPQ0|LIMC1_HUMAN	LIMCH1	121.79	2.9703
5	5	sp|P02545|LMNA_HUMAN	LMNA	74.09	3.0827
1	1	sp|P20700|LMNB1_HUMAN	LMNB1	66.37	2.281
3	3	sp|P40926|MDHM_HUMAN	MDH2	35.48	2.7287
8	10	sp|P35580|MYH10_HUMAN	MYH10	228.86	2.9041
6	8	sp|Q7Z406|MYH14_HUMAN	MYH14	227.73	3.8784
33	60	sp|P35579|MYH9_HUMAN	MYH9	226.39	3.2883
4	5	sp|P19105|ML12A_HUMAN	MYL12A	19.78	2.4789
1	2	sp|P60660|MYL6_HUMAN	MYL6	16.92	2.6883
6	9	sp|O00159|MYO1C_HUMAN	MYO1C	121.61	2.7747
3	4	sp|Q9UM54|MYO6_HUMAN	MYO6	149.6	3.5932
1	1	tr|A0A0A0MRM8|A0A0A0MRM8_HUMAN	MYO6	144.92	4.1836
1	1	sp|Q13765|NACA_HUMAN	NACA	23.37	3.2976
1	1	sp|Q6ZVX7|FBX50_HUMAN	NCCRP1	30.83	3.5127
1	1	sp|P11940|PABP1_HUMAN	PABPC1	70.63	2.4643
1	1	sp|P30101|PDIA3_HUMAN	PDIA3	56.75	3.2823
1	1	sp|P30086|PEBP1_HUMAN	PEBP1	21.04	4.9226
1	1	sp|P07737|PROF1_HUMAN	PFN1	15.04	3.3407
2	2	sp|P00558|PGK1_HUMAN	PGK1	44.59	2.1572
1	1	sp|P35232|PHB_HUMAN	PHB	29.79	2.6214
1	1	sp|O43175|SERA_HUMAN	PHGDH	56.61	3.5431
6	7	sp|P14618|KPYM_HUMAN	PKM	57.9	2.9392
1	1	sp|Q9Y446|PKP3_HUMAN	PKP3	87.03	2.5063
3	5	sp|Q8WVV4|POF1B_HUMAN	POF1B	68.02	2.54
1	1	sp|Q9BY77|PDIP3_HUMAN	POLDIP3	46.06	2.9353
1	1	sp|P23284|PPIB_HUMAN	PPIB	23.73	3.4544
4	4	sp|Q06830|PRDX1_HUMAN	PRDX1	22.1	2.2107
3	3	sp|P32119|PRDX2_HUMAN	PRDX2	21.88	2.0509
1	1	sp|P30041|PRDX6_HUMAN	PRDX6	25.02	2.2271
1	2	sp|Q99873|ANM1_HUMAN	PRMT1	41.49	1.9586
4	5	sp|O14744|ANM5_HUMAN	PRMT5	72.64	2.5798
2	3	sp|Q8WWY3|PRP31_HUMAN	PRPF31	55.42	3.2309
2	2	sp|P60900|PSA6_HUMAN	PSMA6	27.38	2.0664
1	1	sp|Q8TAA3|PSA7L_HUMAN	PSMA8	28.51	2.5249
1	1	sp|P28070|PSB4_HUMAN	PSMB4	29.19	3.0905
1	1	sp|P28072|PSB6_HUMAN	PSMB6	25.34	2.6175
2	2	sp|P63244|RACK1_HUMAN	RACK1	35.05	2.6488
2	2	sp|P38159|RBMX_HUMAN	RBMX	42.31	2.9902
3	4	sp|P13489|RINI_HUMAN	RNH1	49.94	2.763
2	3	sp|P62913|RL11_HUMAN	RPL11	20.24	3.5193
2	2	sp|P30050|RL12_HUMAN	RPL12	17.81	2.0289
1	1	sp|P62750|RL23A_HUMAN	RPL23A	17.68	2.4612
1	1	sp|P62424|RL7A_HUMAN	RPL7A	29.98	3.0735
1	2	sp|P32969|RL9_HUMAN	RPL9	21.85	4.3877
3	3	sp|P62263|RS14_HUMAN	RPS14	16.26	2.5719
3	5	sp|P62269|RS18_HUMAN	RPS18	17.71	2.207
1	1	sp|P62851|RS25_HUMAN	RPS25	13.73	2.3037
1	2	sp|P42677|RS27_HUMAN	RPS27	9.45	2.3227
1	3	sp|P62857|RS28_HUMAN	RPS28	7.84	1.7306
4	5	sp|P23396|RS3_HUMAN	RPS3	26.67	2.5389
1	2	sp|P62701|RS4X_HUMAN	RPS4X	29.58	2.0637
3	3	sp|P08865|RSSA_HUMAN	RPSA	32.83	2.6978
1	1	sp|Q6UWP8|SBSN_HUMAN	SBSN	60.5	4.5215
3	3	sp|P36952|SPB5_HUMAN	SERPINB5	42.07	2.6
4	4	sp|Q9UJZ1|STML2_HUMAN	STOML2	38.51	3.6996
1	2	tr|B7Z596|B7Z596_HUMAN	TPM1	31.73	2.6789
1	1	sp|P07951|TPM2_HUMAN	TPM2	32.83	2.496
2	3	tr|A0A0S2Z4G8|A0A0S2Z4G8_HUMAN	TPM3	28.74	3.1871
3	5	sp|Q9BQE3|TBA1C_HUMAN	TUBA1C	49.86	3.0198
1	2	sp|P07437|TBB5_HUMAN	TUBB	49.64	2.2232
1	2	sp|Q9BVA1|TBB2B_HUMAN	TUBB2B	49.92	3.3594
5	8	sp|P68371|TBB4B_HUMAN	TUBB4B	49.8	3.0976
1	2	sp|P49411|EFTU_HUMAN	TUFM	49.51	2.8071
1	2	sp|P10599|THIO_HUMAN	TXN	11.73	2.6917
3	4	sp|P62987|RL40_HUMAN	UBA52	14.72	2.7018
1	1	sp|Q99536|VAT1_HUMAN	VAT1	41.89	3.4648
1	2	sp|P45880|VDAC2_HUMAN	VDAC2	31.55	2.6146
2	2	sp|Q9BQA1|MEP50_HUMAN	WDR77	36.7	3.991
1	1	sp|P62258|1433E_HUMAN	YWHAE	29.16	3.0355
1	1	sp|P63104|1433Z_HUMAN	YWHAZ	27.73	3.8245
3	21	IGKC_MOUSE		11.77	2.2853
2	30	KV2A7_MOUSE		12.27	2.6079

## Sheet: WT
Unique	Total	reference	Gene Symbol	MWT(kDa)	AVG
1	1	sp|P24752|THIL_HUMAN	ACAT1	45.17	2.2701
4	10	sp|P62736|ACTA_HUMAN	ACTA2	41.98	2.5634
5	7	sp|P63261|ACTG_HUMAN	ACTG1	41.77	3.5519
1	1	sp|P23526|SAHH_HUMAN	AHCY	47.69	2.5358
1	1	sp|P04075|ALDOA_HUMAN	ALDOA	39.4	3.4449
1	1	sp|O75342|LX12B_HUMAN	ALOX12B	80.3	2.2616
2	3	sp|P05090|APOD_HUMAN	APOD	21.26	2.0524
1	2	sp|P61204|ARF3_HUMAN	ARF3	20.59	2.3465
3	4	sp|P25705|ATPA_HUMAN	ATP5A1	59.71	3.0817
1	1	sp|Q13867|BLMH_HUMAN	BLMH	52.53	3.3729
1	3	sp|Q15517|CDSN_HUMAN	CDSN	51.49	2.9709
8	13	sp|Q9H3R5|CENPH_HUMAN	CENPH	28.46	2.4246
1	2	sp|Q92674|CENPI_HUMAN	CENPI	86.66	2.5115
2	3	sp|Q9BS16|CENPK_HUMAN	CENPK	31.64	3.3302
2	5	sp|Q8N0S6|CENPL_HUMAN	CENPL	38.97	3.297
3	5	sp|Q96H22|CENPN_HUMAN	CENPN	39.53	2.7407
2	2	sp|Q6IPU0|CENPP_HUMAN	CENPP	33.14	1.7799
5	8	sp|Q71F23|CENPU_HUMAN	CENPU	47.49	3.0452
1	1	sp|Q8TDI0|CHD5_HUMAN	CHD5	222.91	2.8044
2	2	sp|P12277|KCRB_HUMAN	CKB	42.62	2.9173
2	3	sp|Q92841|DDX17_HUMAN	DDX17	80.22	2.6264
1	1	sp|P17844|DDX5_HUMAN	DDX5	69.1	1.9398
1	2	tr|H0YAY3|H0YAY3_HUMAN	DENND3	135.92	1.7615
1	1	sp|O43143|DHX15_HUMAN	DHX15	90.88	2.8814
3	7	sp|P68104|EF1A1_HUMAN	EEF1A1	50.11	3.0556
1	1	sp|Q14240|IF4A2_HUMAN	EIF4A2	46.37	2.4577
1	1	sp|Q15717|ELAV1_HUMAN	ELAVL1	36.07	2.6657
3	7	sp|P06733|ENOA_HUMAN	ENO1	47.14	2.9734
1	3	sp|P13929|ENOB_HUMAN	ENO3	46.96	3.4263
2	3	sp|P07954|FUMH_HUMAN	FH	54.6	3.3314
1	1	sp|O75369|FLNB_HUMAN	FLNB	277.99	2.4985
2	3	sp|P04406|G3P_HUMAN	GAPDH	36.03	2.6058
2	2	sp|O75223|GGCT_HUMAN	GGCT	20.99	3.0764
1	1	sp|P78347|GTF2I_HUMAN	GTF2I	112.35	3.7773
2	4	sp|Q96KK5|H2A1H_HUMAN	HIST1H2AH	13.9	2.9937
4	5	sp|P62805|H4_HUMAN	HIST1H4A	11.36	2.6077
1	2	sp|Q32P51|RA1L2_HUMAN	HNRNPA1L2	34.2	2.6836
2	2	sp|P22626|ROA2_HUMAN	HNRNPA2B1	37.41	2.8772
1	2	sp|P07910|HNRPC_HUMAN	HNRNPC	33.65	3.8701
1	1	sp|B2RXH8|HNRC2_HUMAN	HNRNPCL2	32.05	3.0073
1	1	sp|P55795|HNRH2_HUMAN	HNRNPH2	49.23	4.3356
3	5	sp|P61978|HNRPK_HUMAN	HNRNPK	50.94	3.3339
3	3	sp|P52272|HNRPM_HUMAN	HNRNPM	77.46	2.1342
2	2	sp|Q00839|HNRPU_HUMAN	HNRNPU	90.53	3.2125
1	2	sp|P34931|HS71L_HUMAN	HSPA1L	70.33	2.4936
5	7	sp|P11021|GRP78_HUMAN	HSPA5	72.29	3.1389
5	7	sp|P11142|HSP7C_HUMAN	HSPA8	70.85	2.4662
12	19	sp|P38646|GRP75_HUMAN	HSPA9	73.63	3.1294
2	4	sp|P10809|CH60_HUMAN	HSPD1	61.02	3.5049
1	1	sp|P01876|IGHA1_HUMAN	IGHA1	37.63	2.432
5	18	IGH1M_MOUSE	Ighg1	43.36	2.6791
1	2	sp|P01834|IGKC_HUMAN	IGKC	11.76	2.998
2	3	sp|Q12906|ILF3_HUMAN	ILF3	95.28	3.3625
1	1	sp|P02545|LMNA_HUMAN	LMNA	74.09	3.0176
1	1	sp|P20700|LMNB1_HUMAN	LMNB1	66.37	2.2005
1	1	sp|P61626|LYSC_HUMAN	LYZ	16.53	4.4034
1	1	sp|P21397|AOFA_HUMAN	MAOA	59.64	2.1322
2	3	sp|P40926|MDHM_HUMAN	MDH2	35.48	2.6124
3	3	sp|P19338|NUCL_HUMAN	NCL	76.57	2.1551
1	2	sp|Q15233|NONO_HUMAN	NONO	54.2	1.9203
1	1	tr|H7BZJ3|H7BZJ3_HUMAN	PDIA3	13.51	3.158
2	2	sp|P07737|PROF1_HUMAN	PFN1	15.04	3.2673
1	1	sp|O43175|SERA_HUMAN	PHGDH	56.61	3.5611
4	6	sp|P14618|KPYM_HUMAN	PKM	57.9	3.0957
1	1	sp|P00491|PNPH_HUMAN	PNP	32.1	2.833
2	2	sp|P62937|PPIA_HUMAN	PPIA	18	1.797
3	3	sp|Q06830|PRDX1_HUMAN	PRDX1	22.1	2.1802
3	3	sp|P32119|PRDX2_HUMAN	PRDX2	21.88	2.3088
4	8	sp|O14744|ANM5_HUMAN	PRMT5	72.64	2.899
3	5	sp|Q8WWY3|PRP31_HUMAN	PRPF31	55.42	2.8913
1	1	sp|P63244|RACK1_HUMAN	RACK1	35.05	2.2986
1	2	sp|P38159|RBMX_HUMAN	RBMX	42.31	3.3198
2	3	sp|P13489|RINI_HUMAN	RNH1	49.94	2.581
2	3	sp|P62913|RL11_HUMAN	RPL11	20.24	3.3132
1	1	sp|P62750|RL23A_HUMAN	RPL23A	17.68	3.0488
1	1	sp|P46776|RL27A_HUMAN	RPL27A	16.55	2.245
1	1	sp|P62899|RL31_HUMAN	RPL31	14.45	2.1538
1	1	sp|P62424|RL7A_HUMAN	RPL7A	29.98	2.9674
2	2	sp|P32969|RL9_HUMAN	RPL9	21.85	3.591
3	3	sp|P62263|RS14_HUMAN	RPS14	16.26	3.0157
1	1	sp|P62244|RS15A_HUMAN	RPS15A	14.83	2.2713
1	2	sp|P62249|RS16_HUMAN	RPS16	16.44	2.2948
3	5	sp|P62269|RS18_HUMAN	RPS18	17.71	2.3211
1	1	sp|P39019|RS19_HUMAN	RPS19	16.05	2.7765
1	1	sp|P62266|RS23_HUMAN	RPS23	15.8	2.9638
2	2	sp|P62851|RS25_HUMAN	RPS25	13.73	2.1783
1	1	sp|P42677|RS27_HUMAN	RPS27	9.45	2.1352
2	2	sp|P23396|RS3_HUMAN	RPS3	26.67	2.7416
2	3	sp|P62701|RS4X_HUMAN	RPS4X	29.58	2.5493
1	1	sp|Q9HCY8|S10AE_HUMAN	S100A14	11.65	3.5751
1	1	sp|Q6UWP8|SBSN_HUMAN	SBSN	60.5	3.5687
1	1	sp|Q13435|SF3B2_HUMAN	SF3B2	100.16	2.1098
1	1	sp|Q15393|SF3B3_HUMAN	SF3B3	135.49	2.6091
1	1	sp|P23246|SFPQ_HUMAN	SFPQ	76.1	1.9834
1	1	sp|Q13247|SRSF6_HUMAN	SRSF6	39.56	2.1023
2	2	sp|Q15208|STK38_HUMAN	STK38	54.16	2.0675
4	4	sp|Q9UJZ1|STML2_HUMAN	STOML2	38.51	3.5061
1	1	sp|Q9NRE2|TSH2_HUMAN	TSHZ2	114.93	1.961
3	5	sp|Q9BQE3|TBA1C_HUMAN	TUBA1C	49.86	3.4723
1	1	sp|P07437|TBB5_HUMAN	TUBB	49.64	2.6054
1	2	sp|Q9BVA1|TBB2B_HUMAN	TUBB2B	49.92	2.8533
5	7	sp|P68371|TBB4B_HUMAN	TUBB4B	49.8	3.3017
1	1	sp|P49411|EFTU_HUMAN	TUFM	49.51	2.9011
1	2	sp|P10599|THIO_HUMAN	TXN	11.73	2.3288
2	4	sp|P62987|RL40_HUMAN	UBA52	14.72	2.4852
2	4	sp|Q9BQA1|MEP50_HUMAN	WDR77	36.7	3.4032
1	1	tr|F8WAF8|F8WAF8_HUMAN	ZNF140	8.22	2.1043
4	12	IGKC_MOUSE		11.77	2.515
3	16	KV2A7_MOUSE		12.27	2.7554

## Sheet: SPV
Unique	Total	reference	Gene Symbol	MWT(kDa)	AVG
8	35	sp|P62736|ACTA_HUMAN	ACTA2	41.98	2.4289
5	13	sp|P63261|ACTG_HUMAN	ACTG1	41.77	3.4889
1	1	sp|P35609|ACTN2_HUMAN	ACTN2	103.79	3.2871
3	4	sp|O43707|ACTN4_HUMAN	ACTN4	104.79	3.4951
1	2	sp|P23526|SAHH_HUMAN	AHCY	47.69	2.6607
1	1	sp|P04075|ALDOA_HUMAN	ALDOA	39.4	2.9232
1	1	sp|P61204|ARF3_HUMAN	ARF3	20.59	2.1352
3	3	sp|P25705|ATPA_HUMAN	ATP5A1	59.71	2.8936
1	1	sp|P52907|CAZA1_HUMAN	CAPZA1	32.9	2.7718
1	1	sp|P50990|TCPQ_HUMAN	CCT8	59.58	2.7267
2	3	sp|Q9BS16|CENPK_HUMAN	CENPK	31.64	2.0244
1	1	sp|P23528|COF1_HUMAN	CFL1	18.49	2.2644
1	2	sp|Q8TDI0|CHD5_HUMAN	CHD5	222.91	2.1708
1	1	sp|P12277|KCRB_HUMAN	CKB	42.62	2.8149
4	8	sp|Q16643|DREB_HUMAN	DBN1	71.39	2.9958
1	1	sp|Q92841|DDX17_HUMAN	DDX17	80.22	2.8789
1	1	sp|O43143|DHX15_HUMAN	DHX15	90.88	2.7553
1	1	tr|Q5HYB6|Q5HYB6_HUMAN	DKFZp686J1372	27.16	2.4941
4	5	sp|P68104|EF1A1_HUMAN	EEF1A1	50.11	2.5264
1	1	sp|Q14240|IF4A2_HUMAN	EIF4A2	46.37	3.0143
4	5	sp|P06733|ENOA_HUMAN	ENO1	47.14	3.1806
1	2	sp|P13929|ENOB_HUMAN	ENO3	46.96	3.6945
1	1	sp|P21333|FLNA_HUMAN	FLNA	280.56	2.667
7	10	sp|O75369|FLNB_HUMAN	FLNB	277.99	3.0435
2	3	sp|O75955|FLOT1_HUMAN	FLOT1	47.33	2.5417
2	2	sp|P04406|G3P_HUMAN	GAPDH	36.03	2.3102
1	2	sp|Q96KK5|H2A1H_HUMAN	HIST1H2AH	13.9	2.3456
1	1	sp|P62805|H4_HUMAN	HIST1H4A	11.36	2.8395
1	2	sp|Q32P51|RA1L2_HUMAN	HNRNPA1L2	34.2	2.5129
3	3	sp|P22626|ROA2_HUMAN	HNRNPA2B1	37.41	2.2966
1	1	sp|Q14103|HNRPD_HUMAN	HNRNPD	38.41	3.2237
1	1	sp|P55795|HNRH2_HUMAN	HNRNPH2	49.23	3.8513
3	4	sp|P61978|HNRPK_HUMAN	HNRNPK	50.94	2.8399
3	3	sp|P07900|HS90A_HUMAN	HSP90AA1	84.61	3.3796
1	1	sp|Q58FF7|H90B3_HUMAN	HSP90AB3P	68.28	2.1431
1	2	sp|P34931|HS71L_HUMAN	HSPA1L	70.33	2.717
2	2	sp|P54652|HSP72_HUMAN	HSPA2	69.98	2.3198
5	10	sp|P11021|GRP78_HUMAN	HSPA5	72.29	2.9018
6	9	sp|P11142|HSP7C_HUMAN	HSPA8	70.85	2.8309
7	8	sp|P38646|GRP75_HUMAN	HSPA9	73.63	2.8266
3	3	sp|P10809|CH60_HUMAN	HSPD1	61.02	2.4704
4	9	IGH1M_MOUSE	Ighg1	43.36	2.8628
1	1	sp|P00338|LDHA_HUMAN	LDHA	36.67	2.2571
2	2	sp|Q9UHB6|LIMA1_HUMAN	LIMA1	85.17	2.2618
6	6	sp|Q9UPQ0|LIMC1_HUMAN	LIMCH1	121.79	2.7497
1	1	sp|P02545|LMNA_HUMAN	LMNA	74.09	2.644
3	4	sp|P40926|MDHM_HUMAN	MDH2	35.48	2.9061
1	1	sp|P08473|NEP_HUMAN	MME	85.46	3.7459
11	13	sp|P35580|MYH10_HUMAN	MYH10	228.86	2.6962
26	39	sp|P35579|MYH9_HUMAN	MYH9	226.39	3.355
1	1	sp|P19105|ML12A_HUMAN	MYL12A	19.78	2.9003
1	1	sp|P60660|MYL6_HUMAN	MYL6	16.92	2.9277
6	7	sp|O00159|MYO1C_HUMAN	MYO1C	121.61	2.9144
1	1	sp|Q9ULV0|MYO5B_HUMAN	MYO5B	213.54	2.8719
8	10	sp|Q9UM54|MYO6_HUMAN	MYO6	149.6	2.9167
1	2	tr|A0A0A0MRM8|A0A0A0MRM8_HUMAN	MYO6	144.92	4.2139
2	2	sp|O43175|SERA_HUMAN	PHGDH	56.61	3.022
8	14	sp|P14618|KPYM_HUMAN	PKM	57.9	3.4578
1	1	sp|Q9Y446|PKP3_HUMAN	PKP3	87.03	2.7751
1	1	sp|Q15149|PLEC_HUMAN	PLEC	531.47	2.8769
1	1	sp|P23284|PPIB_HUMAN	PPIB	23.73	3.4858
2	2	sp|O75688|PPM1B_HUMAN	PPM1B	52.61	2.2609
2	2	sp|Q06830|PRDX1_HUMAN	PRDX1	22.1	2.316
3	7	sp|O14744|ANM5_HUMAN	PRMT5	72.64	2.6763
2	2	sp|Q8WWY3|PRP31_HUMAN	PRPF31	55.42	3.1723
2	2	sp|P63244|RACK1_HUMAN	RACK1	35.05	1.8282
1	1	sp|P13489|RINI_HUMAN	RNH1	49.94	3.1087
1	1	sp|P62913|RL11_HUMAN	RPL11	20.24	4.0121
1	1	sp|P62750|RL23A_HUMAN	RPL23A	17.68	2.7134
2	2	sp|P32969|RL9_HUMAN	RPL9	21.85	3.5427
3	4	sp|P62263|RS14_HUMAN	RPS14	16.26	2.5039
3	4	sp|P62269|RS18_HUMAN	RPS18	17.71	2.3655
1	1	sp|P42677|RS27_HUMAN	RPS27	9.45	3.2751
2	2	sp|P23396|RS3_HUMAN	RPS3	26.67	3.0446
2	2	sp|P62701|RS4X_HUMAN	RPS4X	29.58	2.9861
5	5	sp|P28290|SSFA2_HUMAN	SSFA2	138.3	2.4121
3	4	sp|Q9UJZ1|STML2_HUMAN	STOML2	38.51	3.3623
1	2	sp|O60784|TOM1_HUMAN	TOM1	53.78	3.9291
3	6	sp|Q9BQE3|TBA1C_HUMAN	TUBA1C	49.86	3.6008
2	3	sp|P07437|TBB5_HUMAN	TUBB	49.64	2.5075
1	2	sp|Q9BVA1|TBB2B_HUMAN	TUBB2B	49.92	3.6294
5	9	sp|P68371|TBB4B_HUMAN	TUBB4B	49.8	3.3928
3	7	sp|P62987|RL40_HUMAN	UBA52	14.72	2.5829
2	3	sp|Q9BQA1|MEP50_HUMAN	WDR77	36.7	3.1409
3	6	IGKC_MOUSE		11.77	2.4893
2	10	KV2A7_MOUSE		12.27	2.9384
1	1	tr|Q53F64|Q53F64_HUMAN		35.97	2.9059
